# Supplementary material for: Disruption of the Lotus japonicus transporter LjNPF2.9 increases shoot biomass and nitrate content without affecting symbiotic performances
Source: BMC Plant Biol. 2019 Aug 30;19:380. doi: 10.1186/s12870-019-1978-5 (PMC6717371; doi:10.1186/s12870-019-1978-5)
Supplement: Supplementary file 1 — Table S1. Nomenclature and clade sub-division of the complete list of LjNPF proteins. (XLSX 15 kb) [file 12870_2019_1978_MOESM1_ESM.xlsx]

## Sheet: Foglio1
Clades
1		3.0 release		2.5 release
	LjNPF1.1	Lj4g3v3061500.1		chr4.CM0617.810.r2.d
	LjNPF1.2	Lj3g3v0257320.1
	LjNPF1.3	Lj3g3v2314180.1
	LjNPF1.4	Lj3g3v2314200.1
	LjNPF1.5	Lj0g3v0061149.1
	LjNPF1.6	Lj3g3v0257310.1
	LjNPF1.7	Lj1g3v2064310.1
2
	LjNPF2.1	Lj4g3v1614590.1		chr4.CM0170.210.r2.m
	LjNPF2.2	Lj1g3v3443730.1		chr1.CM0147.130.r2.m
	LjNPF2.3	Lj4g3v1614600.1
	LjNPF2.4	Lj4g3v1614550.2
	LjNPF2.5	Lj4g3v1604500.1		chr4.CM0170.180.r2.d
	LjNPF2.6	Lj4g3v1604470.1
	LjNPF2.7	Lj4g3v1604490.1		chr4.CM0170.40.r2.d
	LjNPF2.8	Lj0g3v0275099.1
	LjNPF2.9	Lj2g3v1349210.1		chr2.CM0608.1290.r2.m
	LjNPF2.10	Lj4g3v1119470.1
3
	LjNPF3.1	Lj2g3v1155500.1		chr2.CM0903.350.r2.a
	LjNPF3.2	Lj2g3v1141830.1
	LjNPF3.3	Lj1g3v4082090.1		chr1.CM1911.220.r2.m
	LjNPF3.4	Lj1g3v4082070.1		chr1.CM1911.210.r2.m
	LjNPF3.5	Lj2g3v1141840.1
	LjNPF3.6	Lj1g3v4082100.1
	LjNPF3.7	Lj2g3v1130600.1
4
	LjNPF4.1	Lj6g3v1966840.1		chr6.CM0118.580.r2.m
	LjNPF4.2	Lj4g3v0012160.1
	LjNPF4.3	Lj4g3v2618640.1		chr4.CM0046.1690.r2.m
	LjNPF4.4	Lj5g3v1533390.1
	LjNPF4.5	Lj0g3v0283739.1
	LjNPF4.6	Lj2g3v1339020.1
	LjNPF4.7	Lj0g3v0046859.1
	LjNPF4.8	Lj1g3v4808810.1
	LjNPF4.9	Lj4g3v1614700.1
	LjNPF4.10	Lj1g3v5059320.1
	LjNPF4.11	Lj4g3v1614700.2
5
	LjNPF5.1	Lj0g3v0363669.1		chr6.CM1625.50.r2.m
	LjNPF5.2	Lj1g3v1183390.1		chr1.CM0125.390.r2.m
	LjNPF5.3	Lj1g3v1183500.1
	LjNPF5.4	Lj5g3v1174520.1
	LjNPF5.5	Lj1g3v4515810.2		chr1.CM0295.980.r2.m
	LjNPF5.6	Lj6g3v0026660.1
	LjNPF5.7	Lj1g3v4515810.1		chr1.CM0295.970.r2.m
	LjNPF5.8	Lj6g3v0026670.1
	LjNPF5.9	Lj1g3v4515850.1
	LjNPF5.10	Lj1g3v4515840.1
	LjNPF5.11	Lj1g3v4515820.1
	LjNPF5.12	Lj3g3v1876180.1
	LjNPF5.13	Lj1g3v3443680.1
	LjNPF5.14	Lj2g3v1022220.2
	LjNPF5.15	Lj2g3v1022220.1		chr2.CM0081.1270.r2.m
	LjNPF5.16	Lj3g3v3754380.1
	LjNPF5.17	Lj0g3v0170009
	LjNPF5.18	Lj4g3v1155580.1
6
	LjNPF6.1	Lj1g3v3329140.1		chr1.CM0017.480.r2.a
	LjNPF6.2	Lj2g3v2014180.1		chr2.CM0021.3040.r2.d
	LjNPF6.3	Lj2g3v2002250.1		chr2.CM0021.2200.r2.m
	LjNPF6.4	Lj2g3v2002190.1
	LjNPF6.5	Lj4g3v1273860.1
	LjNPF6.6	Lj2g3v2002200.1
	LjNPF6.7	Lj2g3v2899930.1		chr2.CM0826.350.r2.m
	LjNPF6.8	Lj2g3v2900010.1
	LjNPF6.9	Lj2g3v2904900.1
	LjNPF6.10	Lj2g3v2904920.1
7
	LjNPF7.1	Lj5g3v2300320.1
	LjNPF7.2	Lj5g3v1356090.3
	LjNPF7.3	Lj5g3v1356090.1
	LjNPF7.4	Lj4g3v1151760.1		chr4.CM0247.130.r2.m
	LjNPF7.5	Lj2g3v1985190.1
	LjNPF7.6	Lj4g3v1152940.1
	LjNPF7.7	Lj3g3v2739630.1
	LjNPF7.8	Lj1g3v2975920.1
	LjNPF7.9	Lj5g3v1356090.2
8
	LjNPF8.1	Lj0g3v0287979.1
	LjNPF8.2	Lj0g3v0287969.1
	LjNPF8.3	Lj1g3v0987680.1
	LjNPF8.4	Lj6g3v0597030.1
	LjNPF8.5	Lj1g3v0987670.1
	LjNPF8.6	Lj3g3v2681670.1		chr2.LjT15I01.230.r2.d
	LjNPF8.7	Lj0g3v0099189.1
	LjNPF8.8	Lj6g3v0597040.1
	LjNPF8.9	Lj4g3v0166210.1		chr4.CM0026.890.r2.m
	LjNPF8.10	Lj4g3v0166290.1		chr4.CM0026.930.r2.m
	LjNPF8.11	Lj4g3v0166160.2		chr4.CM0026.860.r2.d
	LjNPF8.12	Lj4g3v0166160.1
	LjNPF8.13	Lj4g3v0166190.1
	LjNPF8.14	Lj4g3v0166170.1
