# Supplementary material for: Disruption of the Lotus japonicus transporter LjNPF2.9 increases shoot biomass and nitrate content without affecting symbiotic performances
Source: BMC Plant Biol. 2019 Aug 30;19:380. doi: 10.1186/s12870-019-1978-5 (PMC6717371; doi:10.1186/s12870-019-1978-5)
Supplement: Supplementary file 8 — Table S4. Oligonucleotides used in the present work. (XLSX 9 kb) [file 12870_2019_1978_MOESM8_ESM.xlsx]

## Sheet: Foglio1
Oligonucleotides for expression in Xenopus laevis
LjNPF2.9forwXl	5’-GCTCTAGAAGTGAGAAAATGTTGGGTGCAA-3’
LjNPF2.9revXl	5’-CCCAAGCTTTGCTCCCTCAATTACTTAGAATC-3’
qRT-PCR
LjNPF2.9forw	5’-GTGGAGTTAGGTTCAAAGGGG-3’
LjNPF2.9rev	5’-ACGATTAACCTTATTTCGCGGT-3’
LjUBI-Fw	5’-TTCACCTTGTGCTCCGTCTTC-3’
LjUBI-Rev	5’-AACAACAGCACACACAGACAATCC-3’
Genotyping of LORE1 lines
Fw30071286	5'-TCACTTTTGTGGAGGTTTGTTGTGGCA-3'
Rev30071286	5'-TGTCAGGGTGTCGGTGTCATGTCG-3'
Fw30086034	5'-CGCGATGTGTGTGCCGTGTGTATC-3'
Rev30086034	5'-GTCCACACGCACCGTACCCACTGA-3'
Fw3007925	5'-TCAACACTAGCTGTGGTGCCAGCC-3'
Rev3007925	5'-CAGCCATGGCACAACAAGGCACAT-3'
Expression of LORE1 lines
Fw30071286	5'-AAGCTCAGCACCACAAAAGG-3'
Rev30071286	5'-ATGCTGCATGGCCTTATACC-3'
Fw30086034	5'-AAGCTCAGCACCACAAAAGG-3'
Rev30086034	5'-ATGCTGCATGGCCTTATACC-3'
Fw3007925	5'-TCAACACTAGCTGTGGTGCCAGCC-3'
Rev30007925	5'-CAGCCATGGCACAACAAGGCACAT-3'
Oligonucleotides for gusA fusions
FGUS-608.1290	5'-GCGTCGACGTTAAACTCGCACATTACCGA-3'
RGUS-608.1290	5'-CGGGATCCATTTGTTCTCTTATCTCTTGCA-3'
